# Supplementary material for: A world key to the genera of Elcanidae (Insecta, Orthoptera), with a Jurassic new genus and species of Archelcaninae from China
Source: Zookeys. 2020 Jul 29;954:65–74. doi: 10.3897/zookeys.954.52088 (PMC7406534; doi:10.3897/zookeys.954.52088)
Supplement: XML Treatment for Sinoelcana [file zookeys.954.52088-treatment1.xml]

<!DOCTYPE tp:taxon-treatment
  PUBLIC "-//TaxonX//DTD Taxonomic Treatment Publishing DTD v0 20100105//EN" "tax-treatment-NSO.dtd">
<tp:taxon-treatment xmlns:tp="http://www.plazi.org/taxpub"><tp:treatment-meta><kwd-group><label>Taxon classification</label><kwd><named-content xmlns:xlink="http://www.w3.org/1999/xlink" content-type="kingdom">Animalia</named-content></kwd><kwd><named-content xmlns:xlink="http://www.w3.org/1999/xlink" content-type="order">Orthoptera</named-content></kwd><kwd><named-content xmlns:xlink="http://www.w3.org/1999/xlink" content-type="family">Elcanidae</named-content></kwd></kwd-group><mixed-citation publication-type="journal"><person-group><name><surname>Gu</surname><given-names>Jun-Jie</given-names></name><name><surname>Tian</surname><given-names>He</given-names></name><name><surname>Wang</surname><given-names>Junyou</given-names></name><name><surname>Zhang</surname><given-names>Wenzhe</given-names></name><name><surname>Ren</surname><given-names>Dong</given-names></name><name><surname>Yue</surname><given-names>Yanli</given-names></name></person-group><article-title>A world key to the genera of <tp:taxon-name><tp:taxon-name-part taxon-name-part-type="family">Elcanidae</tp:taxon-name-part></tp:taxon-name> (<tp:taxon-name><tp:taxon-name-part taxon-name-part-type="class">Insecta</tp:taxon-name-part></tp:taxon-name>, <tp:taxon-name><tp:taxon-name-part taxon-name-part-type="order">Orthoptera</tp:taxon-name-part></tp:taxon-name>), with a Jurassic new genus and species of <tp:taxon-name><tp:taxon-name-part taxon-name-part-type="subfamily">Archelcaninae</tp:taxon-name-part></tp:taxon-name> from China</article-title><source>Zookeys</source><day>29</day><month>7</month><year>2020</year><volume>954</volume><fpage>65</fpage><lpage>74</lpage><pub-id pub-id-type="doi">10.3897/zookeys.954.52088</pub-id></mixed-citation></tp:treatment-meta><tp:nomenclature><tp:taxon-name><object-id xmlns:xlink="http://www.w3.org/1999/xlink" content-type="arpha" xlink:type="simple">45607787-6FFF-555A-8169-BBAAB591D8F6</object-id>
                <tp:taxon-name-part taxon-name-part-type="genus" reg="Sinoelcana">Sinoelcana</tp:taxon-name-part>
                <object-id xmlns:xlink="http://www.w3.org/1999/xlink" content-type="zoobank" xlink:type="simple">http://zoobank.org/9E558599-9AFF-4FB6-A3A5-55E5E253893E</object-id>
              </tp:taxon-name><tp:taxon-authority>Gu, Tian, Wang &amp; Yue</tp:taxon-authority><tp:taxon-status xmlns:xlink="http://www.w3.org/1999/xlink" xlink:type="simple">gen. nov.</tp:taxon-status></tp:nomenclature><tp:treatment-sec sec-type="type species" id="SECID0E5JAC"><title>Type species.</title><p><italic><tp:taxon-name><tp:taxon-name-part taxon-name-part-type="genus" reg="Sinoelcana">Sinoelcana</tp:taxon-name-part> <tp:taxon-name-part taxon-name-part-type="species" reg="minuta">minuta</tp:taxon-name-part></tp:taxon-name></italic> Gu, Tian, Wang &amp; Yue, sp. nov.</p></tp:treatment-sec><tp:treatment-sec sec-type="etymology" id="SECID0EPKAC"><title>Etymology.</title><p>The generic name is a combination of the Greek prefix “sin-” (China) and <italic><tp:taxon-name><tp:taxon-name-part taxon-name-part-type="genus" reg="Elcana">Elcana</tp:taxon-name-part></tp:taxon-name></italic>. Gender: feminine.</p></tp:treatment-sec><tp:treatment-sec sec-type="diagnosis" id="SECID0E3KAC"><title>Diagnosis.</title><p>Sickle-shaped ovipositor; meta-tibiae has leaf-like spurs; presence of two longitudinal veins between stem of RP and CuA+CuPaα; free CuPaα short, fused with M+CuA immediately after diverging from CuPa; CuPaα fused with M+CuA for a long distance.</p></tp:treatment-sec><tp:treatment-sec sec-type="comments" id="SECID0EBLAC"><title>Comments.</title><p>Based on the forewing venation, <italic><tp:taxon-name><tp:taxon-name-part taxon-name-part-type="genus" reg="Sinoelcana">Sinoelcana</tp:taxon-name-part></tp:taxon-name></italic> gen. nov. can be assigned to <tp:taxon-name><tp:taxon-name-part taxon-name-part-type="subfamily">Archelcaninae</tp:taxon-name-part></tp:taxon-name> owing to its free distal parts of CuPaβ, CuPb, and AA1. The new genus is similar to <italic><tp:taxon-name><tp:taxon-name-part taxon-name-part-type="genus" reg="Sibelcana">Sibelcana</tp:taxon-name-part></tp:taxon-name></italic> Gorochov, 1990 and <italic><tp:taxon-name><tp:taxon-name-part taxon-name-part-type="genus" reg="Synelcana">Synelcana</tp:taxon-name-part></tp:taxon-name></italic> Zessin 1988 by presence of two longitudinal veins between CuA+CuPaα and stem of RP, but it differs from <italic><tp:taxon-name><tp:taxon-name-part taxon-name-part-type="genus" reg="Sibelcana">Sibelcana</tp:taxon-name-part></tp:taxon-name></italic> in having a very short, free CuPaα and having CuA+CuPaα reaching the posterior wing margin, far beyond of the end of ScP; it differs from <italic><tp:taxon-name><tp:taxon-name-part taxon-name-part-type="genus" reg="Synelcana">Synelcana</tp:taxon-name-part></tp:taxon-name></italic> in having a short, free CuPa, M, CuA, and CuPaα fused for a long distance, and narrow anals. <italic><tp:taxon-name><tp:taxon-name-part taxon-name-part-type="genus" reg="Parelcana">Parelcana</tp:taxon-name-part></tp:taxon-name></italic> Handlirsch 1906 and <italic><tp:taxon-name><tp:taxon-name-part taxon-name-part-type="genus" reg="Cascadelcana">Cascadelcana</tp:taxon-name-part></tp:taxon-name></italic> Fang, Muscente, Heads, Wang &amp; Xiao, 2018 have the free CuA fused with CuPaα, which is much different from the new genus. Furthermore, the less numerous and spaced branches of the subcosta and radius, short CP, and more basal end of CuA+ CuPaα of <italic><tp:taxon-name><tp:taxon-name-part taxon-name-part-type="genus" reg="Cascadelcana">Cascadelcana</tp:taxon-name-part></tp:taxon-name></italic> are quite different from the new genus. <italic><tp:taxon-name><tp:taxon-name-part taxon-name-part-type="genus" reg="Sinoelcana">Sinoelcana</tp:taxon-name-part></tp:taxon-name></italic> differs from <italic><tp:taxon-name><tp:taxon-name-part taxon-name-part-type="genus" reg="Archelcana">Archelcana</tp:taxon-name-part></tp:taxon-name></italic> Sharov, 1968 in that the latter only has one longitudinal vein between CuA+CuPaα and stem of RP. The type of <italic><tp:taxon-name><tp:taxon-name-part taxon-name-part-type="genus" reg="Sinoelcana">Sinoelcana</tp:taxon-name-part></tp:taxon-name></italic> has leaf-like subapical spurs of meta-tibiae; the first three pairs are rather large. This kind of spurs is also present in another Chinese elcanid genus <italic><tp:taxon-name><tp:taxon-name-part taxon-name-part-type="genus" reg="Jeholelcana">Jeholelcana</tp:taxon-name-part></tp:taxon-name></italic> Fang, Heads, Wang, Zhang &amp; Wang, 2018, but differs from <italic><tp:taxon-name><tp:taxon-name-part taxon-name-part-type="genus" reg="Hispanelcana">Hispanelcana</tp:taxon-name-part></tp:taxon-name></italic> Penalver &amp; Grimaldi, 2010. <italic><tp:taxon-name><tp:taxon-name-part taxon-name-part-type="genus" reg="Sinoelcana">Sinoelcana</tp:taxon-name-part></tp:taxon-name></italic> can be distinguished from <italic><tp:taxon-name><tp:taxon-name-part taxon-name-part-type="genus" reg="Jeholelcana">Jeholelcana</tp:taxon-name-part></tp:taxon-name></italic> by its three branches of M and short CuPa.</p></tp:treatment-sec></tp:taxon-treatment>
