# Supplementary material for: A world key to the genera of Elcanidae (Insecta, Orthoptera), with a Jurassic new genus and species of Archelcaninae from China
Source: Zookeys. 2020 Jul 29;954:65–74. doi: 10.3897/zookeys.954.52088 (PMC7406534; doi:10.3897/zookeys.954.52088)
Supplement: XML Treatment for Sinoelcana minuta [file zookeys.954.52088-treatment2.xml]

<!DOCTYPE tp:taxon-treatment
  PUBLIC "-//TaxonX//DTD Taxonomic Treatment Publishing DTD v0 20100105//EN" "tax-treatment-NSO.dtd">
<tp:taxon-treatment xmlns:tp="http://www.plazi.org/taxpub"><tp:treatment-meta><kwd-group><label>Taxon classification</label><kwd><named-content xmlns:xlink="http://www.w3.org/1999/xlink" content-type="kingdom">Animalia</named-content></kwd><kwd><named-content xmlns:xlink="http://www.w3.org/1999/xlink" content-type="order">Orthoptera</named-content></kwd><kwd><named-content xmlns:xlink="http://www.w3.org/1999/xlink" content-type="family">Elcanidae</named-content></kwd></kwd-group><mixed-citation publication-type="journal"><person-group><name><surname>Gu</surname><given-names>Jun-Jie</given-names></name><name><surname>Tian</surname><given-names>He</given-names></name><name><surname>Wang</surname><given-names>Junyou</given-names></name><name><surname>Zhang</surname><given-names>Wenzhe</given-names></name><name><surname>Ren</surname><given-names>Dong</given-names></name><name><surname>Yue</surname><given-names>Yanli</given-names></name></person-group><article-title>A world key to the genera of <tp:taxon-name><tp:taxon-name-part taxon-name-part-type="family">Elcanidae</tp:taxon-name-part></tp:taxon-name> (<tp:taxon-name><tp:taxon-name-part taxon-name-part-type="class">Insecta</tp:taxon-name-part></tp:taxon-name>, <tp:taxon-name><tp:taxon-name-part taxon-name-part-type="order">Orthoptera</tp:taxon-name-part></tp:taxon-name>), with a Jurassic new genus and species of <tp:taxon-name><tp:taxon-name-part taxon-name-part-type="subfamily">Archelcaninae</tp:taxon-name-part></tp:taxon-name> from China</article-title><source>Zookeys</source><day>29</day><month>7</month><year>2020</year><volume>954</volume><fpage>65</fpage><lpage>74</lpage><pub-id pub-id-type="doi">10.3897/zookeys.954.52088</pub-id></mixed-citation></tp:treatment-meta><tp:nomenclature><tp:taxon-name><object-id xmlns:xlink="http://www.w3.org/1999/xlink" content-type="arpha" xlink:type="simple">CDEB8278-22F6-5E41-8657-D4B53959583B</object-id>
                <tp:taxon-name-part taxon-name-part-type="genus" reg="Sinoelcana">Sinoelcana</tp:taxon-name-part>
                <tp:taxon-name-part taxon-name-part-type="species" reg="minuta">minuta</tp:taxon-name-part>
                <object-id xmlns:xlink="http://www.w3.org/1999/xlink" content-type="zoobank" xlink:type="simple">http://zoobank.org/874D154C-777D-4254-8972-7622A13A2413</object-id>
              </tp:taxon-name><tp:taxon-authority>Gu, Tian, Wang &amp; Yue</tp:taxon-authority><tp:taxon-status xmlns:xlink="http://www.w3.org/1999/xlink" xlink:type="simple">sp. nov.</tp:taxon-status></tp:nomenclature><tp:treatment-sec sec-type="diagnosis" id="SECID0E4PAC"><title>Diagnosis.</title><p>As for genus.</p></tp:treatment-sec><tp:treatment-sec sec-type="material" id="SECID0EDAAE"><title>Materials.</title><p><bold><italic>Holotype</italic></bold>: IMMNH-PI11334 (Part), IMMNH-PI11335 (Counterpart), Female.</p></tp:treatment-sec><tp:treatment-sec sec-type="Locality and age" id="SECID0EOAAE"><title>Locality and age.</title><p>Daohugou Village, Wuhua Township, Ningcheng County, Inner Mongolia, China; Jiulongshan Formation, Bathonian–Callovian boundary interval (<xref ref-type="bibr" rid="B27">Xu et al. 2016</xref>; <xref ref-type="bibr" rid="B28">Yang et al. 2020</xref>), Middle Jurassic.</p></tp:treatment-sec><tp:treatment-sec sec-type="description" id="SECID0E3AAE"><title>Description.</title><p>Head: head hypognathous, with large, oval eyes; scape cylindrical, much wider than pedicel and the flagellum; compound eyes rather large, 1.1 mm long, oval; Thorax (Fig. <xref ref-type="fig" rid="F2">2A, B</xref>): pronotum saddle-shaped, 2.4 mm long, lateral lobe 2.6 mm high. Legs: meta-femur 8.1 mm long, 1.9 mm wide; meta-tibiae has three pairs of large, leaf-like spurs, and one basal and small spur, ds3 1.86 mm long, ds2 1.86 mm long, ds1 1.25 mm, ds4 0.85 mm long (Fig. <xref ref-type="fig" rid="F2">2C, D</xref>). Forewing (Fig. <xref ref-type="fig" rid="F1">1</xref>): 14.3 mm long, 3.4 mm wide (maximum width recorded); CP distally curved and reaching anterior wing margin beyond the origin of CuA+CuPaα; ScA simple, ending in anterior margin nearly 1/4 of the wing length; ScP reaching anterior margin basal of the origin of stem RP and giving off 5 long and oblique branches ending in anterior margin; stem R long and strong, branched into RA and RP close to the middle of wing length; area between ScP and R basally narrow, getting wider after ScP reaching wing margin; RA has numerous oblique branches reaching anterior margin; RP fused with MA1 distal to the end of ScP; RP has 6 main pectinate branches and 8 terminals; M forking into MA and MP at the level of the end of ScA; MA forking into MA1 and MA2 at the level of the end of ScP; the fusion of RP and MA1 distant to the origin of MA1, MA2 distally branch; MP simple, originates at the level of the end of ScP; area between branches of RA and RP covered with simple and straight crossveins; CuA+CuPaα simple, slightly undulate, originating basal of the end of CP; CuPa short, forking into CuPaα and CuPaβ close to the wing base; CuPaα fused with M+CuA immediately and running for a long distance; CuPaβ and CuPb simple; AA1 strong, reaching posterior wing margin distal of the end of ScA; without distinct coloration spots on the wing. Abdomen: cerci short and conical, unsegmented, 2.3 mm long, with numerous hairs; ovipositor sickle like, 6.4 mm long (measured from the tip to the base), more than twice as long as the pronotum.</p><fig id="F1" position="float" orientation="portrait"><object-id xmlns:xlink="http://www.w3.org/1999/xlink" content-type="doi" xlink:type="simple">10.3897/zookeys.954.52088.figure1</object-id><object-id xmlns:xlink="http://www.w3.org/1999/xlink" content-type="arpha" xlink:type="simple">46595E08-2A82-5D2A-8E38-191AD885AA8A</object-id><label>Figure 1.</label><caption><p>Holotype of <italic><tp:taxon-name><tp:taxon-name-part taxon-name-part-type="genus" reg="Sinoelcana">Sinoelcana</tp:taxon-name-part> <tp:taxon-name-part taxon-name-part-type="species" reg="minuta">minuta</tp:taxon-name-part></tp:taxon-name></italic> sp. nov., IMMNH-PI11334, forewing. <bold>A</bold> Photograph <bold>B</bold> reconstruction drawing. Scale bar: 2 mm.</p></caption><graphic xmlns:xlink="http://www.w3.org/1999/xlink" xlink:href="zookeys-954-065-g001.jpg" position="float" orientation="portrait" xlink:type="simple" id="oo_437046.jpg"><uri content-type="original_file" xlink:type="simple">https://binary.pensoft.net/fig/437046</uri></graphic></fig></tp:treatment-sec><tp:treatment-sec><!--Section generated to contain objects referenced in tp:taxon-treatment.--><fig id="F2" position="float" orientation="portrait"><object-id xmlns:xlink="http://www.w3.org/1999/xlink" content-type="doi" xlink:type="simple">10.3897/zookeys.954.52088.figure2</object-id><object-id xmlns:xlink="http://www.w3.org/1999/xlink" content-type="arpha" xlink:type="simple">842536FF-2828-5BD2-89F0-189E32701D35</object-id><label>Figure 2.</label><caption><p>Holotype of <italic><tp:taxon-name><tp:taxon-name-part taxon-name-part-type="genus" reg="Sinoelcana">Sinoelcana</tp:taxon-name-part> <tp:taxon-name-part taxon-name-part-type="species" reg="minuta">minuta</tp:taxon-name-part></tp:taxon-name></italic> sp. nov., IMMNH-PI11334. <bold>A, B</bold> Habitus, photograph (<bold>A</bold>) and reconstruction drawing (<bold>B</bold>). <bold>C, D</bold> meta-tibiae, photograph (<bold>C</bold>) and reconstruction drawing (<bold>D</bold>). <bold>E, F</bold> ovipositor, photograph (<bold>E</bold>) and reconstruction drawing (<bold>F</bold>). Scale bars: 2 mm (<bold>A, B</bold>); 1 mm (<bold>C–F</bold>).</p></caption><graphic xmlns:xlink="http://www.w3.org/1999/xlink" xlink:href="zookeys-954-065-g002.jpg" position="float" orientation="portrait" xlink:type="simple" id="oo_437047.jpg"><uri content-type="original_file" xlink:type="simple">https://binary.pensoft.net/fig/437047</uri></graphic></fig></tp:treatment-sec><ref-list><ref id="B27"><mixed-citation xmlns:xlink="http://www.w3.org/1999/xlink" xlink:type="simple"><person-group><name name-style="western"><surname>Xu</surname><given-names>X</given-names></name><name name-style="western"><surname>Zhou</surname><given-names>Z</given-names></name><name name-style="western"><surname>Corwin</surname><given-names>S</given-names></name><name name-style="western"><surname>Wang</surname><given-names>Y</given-names></name><name name-style="western"><surname>Ren</surname><given-names>D</given-names></name></person-group> (<year>2016</year>) <article-title>An updated review of the Middle–Late Jurassic Yanliao biota: chronology, taphonomy, paleontology and paleoecology.</article-title><source>Acta Geologica Sinica</source><volume>90</volume>: <fpage>2229</fpage>–<lpage>2243</lpage>. <ext-link xlink:type="simple" ext-link-type="doi" xlink:href="10.1111/1755-6724.13033">https://doi.org/10.1111/1755-6724.13033</ext-link></mixed-citation></ref><ref id="B28"><mixed-citation xmlns:xlink="http://www.w3.org/1999/xlink" xlink:type="simple"><person-group><name name-style="western"><surname>Yang</surname><given-names>H</given-names></name><name name-style="western"><surname>Shi</surname><given-names>C</given-names></name><name name-style="western"><surname>Engel</surname><given-names>SM</given-names></name><name name-style="western"><surname>Zhao</surname><given-names>Z</given-names></name><name name-style="western"><surname>Ren</surname><given-names>D</given-names></name><name name-style="western"><surname>Gao</surname><given-names>T</given-names></name></person-group> (<year>2020</year>) Early specializations for mimicry and defense in a Jurassic stick insect. National Science Review. <ext-link xlink:type="simple" ext-link-type="doi" xlink:href="10.1093/nsr/nwaa056">https://doi.org/10.1093/nsr/nwaa056</ext-link></mixed-citation></ref></ref-list></tp:taxon-treatment>
